# Supplementary material for: Protective Role of Dioscin against Doxorubicin-Induced Chronic Cardiotoxicity: Insights from Nrf2-GPX4 Axis-Mediated Cardiac Ferroptosis
Source: Biomolecules. 2024 Mar 30;14(4):422. doi: 10.3390/biom14040422 (PMC11047995; doi:10.3390/biom14040422)
Supplement: Supplementary file 1 [file biomolecules-14-00422-s001.zip]

Archive with 1 entries (1 files):
- biomolecules-2886715-supplementary.pdf
